# Supplementary material for: Toward implementation of combined incompatible and sterile insect techniques for mosquito control: Optimized chilling conditions for handling Aedes albopictus male adults prior to release
Source: PLoS Negl Trop Dis. 2020 Sep 3;14(9):e0008561. doi: 10.1371/journal.pntd.0008561 (PMC7470329; doi:10.1371/journal.pntd.0008561)
Supplement: S1 Data — (XLSX) [file pntd.0008561.s005.xlsx]

## Sheet: Table 1
	Period	Temp	rep	no. of recover	total no.	recovery
	1	1	1	86	95	0.905263				control	1-1	1-2	1-3	1-6	1-24	5-1	5-2	5-3	5-6	5-24	10-1	10-2	10-3	10-6	10-24
	1	1	2	89	102	0.872549			Number of values	6	6	6	6	6	6	6	6	6	6	6	6	6	6	6	6
	1	1	3	94	109	0.862385
	1	1	4	87	94	0.925532			Minimum	0.9352	0.8624	0.8073	0.8053	0.5676	0	0.932	0.9492	0.9337	0.916	0.8855	0.9398	0.9157	0.9182	0.9101	0.87
	1	1	5	101	113	0.893805			25% Percentile	0.9517	0.87	0.8258	0.8137	0.5869	0	0.9397	0.9503	0.9384	0.9218	0.8857	0.9448	0.9199	0.9213	0.912	0.8748
	1	1	6	82	89	0.921348			Median	0.9603	0.8995	0.8485	0.8394	0.6405	0.02979	0.9591	0.9545	0.9574	0.9371	0.8902	0.9597	0.9241	0.9363	0.9357	0.8898
	2	1	1	105	121	0.867769			75% Percentile	0.979	0.9224	0.857	0.8477	0.6676	0.04314	0.969	0.9662	0.9623	0.9491	0.9057	0.9696	0.9506	0.953	0.9412	0.8973
	2	1	2	97	114	0.850877			Maximum	0.9817	0.9255	0.8678	0.8523	0.6824	0.05376	0.976	0.982	0.9701	0.9587	0.916	0.9701	0.9691	0.9667	0.949	0.8984
	2	1	3	88	109	0.807339
	2	1	4	110	130	0.846154			Mean	0.9621	0.8968	0.8429	0.8332	0.6312	0.02549	0.9559	0.9586	0.9531	0.9364	0.895	0.9576	0.9331	0.9381	0.9303	0.8869
	2	1	5	104	125	0.832			Std. Deviation	0.01671	0.02562	0.02092	0.01833	0.04469	0.02203	0.01642	0.01215	0.01356	0.01573	0.01212	0.01238	0.02016	0.01776	0.01551	0.01178
	2	1	6	99	116	0.853448			Std. Error of Mean	0.006821	0.01046	0.008539	0.007483	0.01824	0.008995	0.006705	0.004962	0.005537	0.00642	0.004946	0.005054	0.008231	0.007251	0.006331	0.00481
	3	1	1	82	98	0.836735
	3	1	2	80	95	0.842105			Lower 95% CI of mean	0.9446	0.8699	0.821	0.8139	0.5843	0.002367	0.9386	0.9459	0.9388	0.9199	0.8823	0.9446	0.912	0.9194	0.914	0.8745
	3	1	3	88	104	0.846154			Upper 95% CI of mean	0.9797	0.9237	0.8649	0.8524	0.678	0.04861	0.9731	0.9714	0.9673	0.9529	0.9077	0.9705	0.9543	0.9567	0.9466	0.8993
	3	1	4	75	88	0.852273
	3	1	5	91	113	0.80531			Sum	5.773	5.381	5.058	4.999	3.787	0.1529	5.735	5.752	5.718	5.619	5.37	5.745	5.599	5.628	5.582	5.321
	3	1	6	89	109	0.816514
	6	1	1	62	94	0.659574
	6	1	2	64	103	0.621359			ANOVA table	SS	DF	MS	F (DFn, DFd)	P value
	6	1	3	58	85	0.682353			Treatment (between columns)	9.347	15	0.6231	F (15, 80) = 286.1	P < 0.0001
	6	1	4	63	111	0.567568			Residual (within columns)	0.1742	80	0.002178
	6	1	5	55	83	0.662651			Total	9.521	95
	6	1	6	54	91	0.593407
	24	1	1	2	87	0.0229885			Dunnett's multiple comparisons test	Mean Diff.	95% CI of diff.	Significant?	Summary
	24	1	2	0	81	0
	24	1	3	4	101	0.039604			control vs. 1-1	0.185	0.1070 to 0.2631	Yes	****
	24	1	4	3	82	0.0365854			control vs. 1-2	0.2967	0.2186 to 0.3748	Yes	****
	24	1	5	0	79	0			control vs. 1-3	0.3149	0.2368 to 0.3930	Yes	****
	24	1	6	5	93	0.0537634			control vs. 1-6	0.6162	0.5382 to 0.6943	Yes	****
	Period	Temp	rep	no. of recover	total no.	recovery			control vs. 1-24	1.275	1.197 to 1.353	Yes	****
	1	5	1	98	104	0.942308			control vs. 5-1	0.02353	-0.05455 to 0.1016	No	ns
	1	5	2	87	90	0.966667			control vs. 5-2	0.01488	-0.06321 to 0.09297	No	ns
	1	5	3	96	103	0.932039			control vs. 5-3	0.03456	-0.04353 to 0.1126	No	ns
	1	5	4	124	130	0.953846			control vs. 5-6	0.08578	0.007695 to 0.1639	Yes	*
	1	5	5	135	140	0.964286			control vs. 5-24	0.1914	0.1133 to 0.2694	Yes	****
	1	5	6	122	125	0.976			control vs. 10-1	0.01949	-0.05860 to 0.09758	No	ns
	2	5	1	85	89	0.955056			control vs. 10-2	0.09312	0.01504 to 0.1712	Yes	*
	2	5	2	77	81	0.950617			control vs. 10-3	0.08007	0.001985 to 0.1582	Yes	*
	2	5	3	83	87	0.954023			control vs. 10-6	0.1033	0.02526 to 0.1814	Yes	**
	2	5	4	109	111	0.981982			control vs. 10-24	0.2093	0.1312 to 0.2874	Yes	****
	2	5	5	123	128	0.960938
	2	5	6	112	118	0.949153
	3	5	1	155	166	0.933735
	3	5	2	94	100	0.94
	3	5	3	88	92	0.956522
	3	5	4	92	96	0.958333
	3	5	5	119	124	0.959677
	3	5	6	130	134	0.970149
	6	5	1	105	111	0.945946
	6	5	2	135	145	0.931034
	6	5	3	116	121	0.958678
	6	5	4	109	118	0.923729
	6	5	5	120	131	0.916031
	6	5	6	116	123	0.943089
	24	5	1	134	150	0.893333
	24	5	2	116	131	0.885496
	24	5	3	124	140	0.885714
	24	5	4	120	133	0.902256
	24	5	5	110	124	0.887097
	24	5	6	109	119	0.915966
	Period	Temp	rep	no. of recover	total no.	recovery
	1	10	1	110	115	0.956522
	1	10	2	104	108	0.962963
	1	10	3	125	133	0.93985
	1	10	4	95	98	0.969388
	1	10	5	106	112	0.946429
	1	10	6	130	134	0.970149
	2	10	1	95	103	0.92233
	2	10	2	100	108	0.925926
	2	10	3	82	89	0.921348
	2	10	4	94	97	0.969072
	2	10	5	76	83	0.915663
	2	10	6	85	90	0.944444
	3	10	1	101	110	0.918182
	3	10	2	92	97	0.948454
	3	10	3	90	96	0.9375
	3	10	4	95	103	0.92233
	3	10	5	101	108	0.935185
	3	10	6	87	90	0.966667
	6	10	1	107	114	0.938596
	6	10	2	93	98	0.94898
	6	10	3	94	103	0.912621
	6	10	4	113	121	0.933884
	6	10	5	81	89	0.910112
	6	10	6	90	96	0.9375
	24	10	1	87	100	0.87
	24	10	2	78	89	0.876404
	24	10	3	87	97	0.896907
	24	10	4	100	113	0.884956
	24	10	5	85	95	0.894737
	24	10	6	115	128	0.898438
	Period	Temp	rep	no. of recover	total no.	recovery
	0	27	1	117	122	0.959016
	0	27	2	125	130	0.961538
	0	27	3	107	109	0.981651
	0	27	4	134	137	0.978102
	0	27	5	112	117	0.957265
	0	27	6	101	108	0.935185

## Sheet: Figure 1a
knock time
mins	1C	5C	10C			1C	5C	10C
1	0	0	3		min	2	2	1
2	26	1	5		min	2	3	1
3	24	6	3		min	2	3	1
4	12	15	12		min	2	3	2
5	10	15	10		min	2	3	2
6	20	15	11		min	2	3	2
7	4	17	8		min	2	3	2
8		22	21		min	2	4	2
9		10	8		min	2	4	3
10		14	21		min	2	4	3
11		12	8		min	2	4	3
12		4	8		min	2	4	4
13		0	8		min	2	4	4
14		1	7		min	2	4	4
15		1	0		min	2	4	4
16		1	0		min	2	4	4
17			4		min	2	4	4			1C	5C	10C
18			2		min	2	4	4		Number of values	96	137	145
19			0		min	2	4	4
20			2		min	2	4	4		Minimum	2	2	1
21			1		min	2	4	4		25% Percentile	2	5	6
22			0		min	2	4	4		Median	3	7	8
23			0		min	2	5	4		75% Percentile	5.75	9	11
24			0		min	2	5	5		Maximum	7	16	35
25			0		min	2	5	5
26			1		min	2	5	5		Mean	3.854	7.438	9.2
27			0		min	3	5	5		Std. Deviation	1.629	2.687	5.13
28			0		min	3	5	5		Std. Error of Mean	0.1662	0.2295	0.426
29			0		min	3	5	5
30			1		min	3	5	5		Lower 95% CI	3.524	6.984	8.358
31			0		min	3	5	5		Upper 95% CI	4.184	7.892	10.04
32			0		min	3	5	5
33			0		min	3	5	5
34			0		min	3	5	6		ANOVA table	SS	DF	MS	F (DFn, DFd)	P value
35			1		min	3	5	6		Treatment (between columns)	1662	2	831.2	F (2, 375) = 62.06	P < 0.0001
					min	3	5	6		Residual (within columns)	5023	375	13.39
					min	3	5	6		Total	6685	377
					min	3	6	6
					min	3	6	6
					min	3	6	6		Tukey's multiple comparisons test	Mean Diff.	95% CI of diff.	Significant?	Summary
					min	3	6	6
					min	3	6	6		1C vs. 5C	-3.584	-4.730 to -2.438	Yes	****
					min	3	6	6		1C vs. 10C	-5.346	-6.479 to -4.213	Yes	****
					min	3	6	6		5C vs. 10C	-1.762	-2.788 to -0.7360	Yes	***
					min	3	6	7
					min	3	6	7
					min	3	6	7
					min	3	6	7
					min	3	6	7
					min	3	6	7
					min	4	6	7
					min	4	6	7
					min	4	7	8
					min	4	7	8
					min	4	7	8
					min	4	7	8
					min	4	7	8
					min	4	7	8
					min	4	7	8
					min	4	7	8
					min	4	7	8
					min	4	7	8
					min	5	7	8
					min	5	7	8
					min	5	7	8
					min	5	7	8
					min	5	7	8
					min	5	7	8
					min	5	7	8
					min	5	8	8
					min	5	8	8
					min	5	8	8
					min	6	8	8
					min	6	8	9
					min	6	8	9
					min	6	8	9
					min	6	8	9
					min	6	8	9
					min	6	8	9
					min	6	8	9
					min	6	8	9
					min	6	8	10
					min	6	8	10
					min	6	8	10
					min	6	8	10
					min	6	8	10
					min	6	8	10
					min	6	8	10
					min	6	8	10
					min	6	8	10
					min	6	8	10
					min	6	8	10
					min	7	8	10
					min	7	8	10
					min	7	9	10
					min	7	9	10
					min		9	10
					min		9	10
					min		9	10
					min		9	10
					min		9	10
					min		9	10
					min		9	11
					min		9	11
					min		10	11
					min		10	11
					min		10	11
					min		10	11
					min		10	11
					min		10	11
					min		10	12
					min		10	12
					min		10	12
					min		10	12
					min		10	12
					min		10	12
					min		10	12
					min		10	12
					min		11	13
					min		11	13
					min		11	13
					min		11	13
					min		11	13
					min		11	13
					min		11	13
					min		11	13
					min		11	14
					min		11	14
					min		11	14
					min		11	14
					min		12	14
					min		12	14
					min		12	14
					min		12	17
					min		14	17
					min		15	17
					min		16	17
					min			18
					min			18
					min			20
					min			20
					min			21
					min			26
					min			30
					min			35

## Sheet: Figure 1b
recovery time	5C-3h	10C-3h	5C-24h	10C-24h	1C-3h		5C-3h	10C-3h	5C-24h	10C-24h	1C-3h
1	0	63	0	30	0		2	1	5	1	30
2	2	13	0	14	0		2	1	7	1	30
3	1	8	0	3	0		3	1	8	1	34
4	2		0		0		4	1	8	1	34
5	4		1		0		4	1	9	1	34
6	4		0		0		5	1	10	1	36
7	3		1		0		5	1	10	1	36
8	2		2		0		5	1	11	1	36
9	1		1		0		5	1	12	1	36
10	3		2		0		6	1	12	1	37
11	10		1		0		6	1	13	1	39
12	6		2		0		6	1	14	1	41
13	6		1		0		6	1	15	1	41
14	2		1		0		7	1	16	1	44
15	0		1		0		7	1	16	1	46
16	0		2		0		7	1	17	1	46			ANOVA table	SS	DF	MS	F (DFn, DFd)	P value
17	0		1		0		8	1	18	1	48			Treatment (between columns)	130674	4	32669	F (4, 298) = 239.6	P < 0.0001
18	1		1		0		8	1	20	1	48			Residual (within columns)	40625	298	136.3
19	1		0		0		9	1	21	1	48			Total	171300	302
20			1		0		10	1	21	1	50
21			2		0		10	1	23	1	52				5C-3h	10C-3h	5C-24h	10C-24h	1C-3h
22			0		0		10	1	23	1	53			Number of values	48	84	82	47	42
23			2		0		11	1	24	1	55
24			4		0		11	1	24	1	55			Minimum	2	1	5	1	30
25			1		0		11	1	24	1	55			25% Percentile	6	1	22.5	1	38.5
26			2		0		11	1	24	1	58			Median	11	1	36.5	1	52.5
27			0		0		11	1	25	1	60			75% Percentile	12	1.75	46.5	2	80
28			0		0		11	1	26	1	65			Maximum	19	3	58	3	100
29			1		0		11	1	26	1	75
30			3		2		11	1	29	1	75			Mean	9.583	1.345	33.93	1.426	59.1
31			2		0		11	1	30	2	80			Std. Deviation	3.875	0.6493	15.07	0.6166	22.88
32			1		0		11	1	30	2	80			Std. Error of Mean	0.5593	0.07084	1.665	0.08994	3.53
33			1		0		12	1	30	2	80
34			1		3		12	1	31	2	85			Lower 95% CI	8.458	1.204	30.61	1.244	51.97
35			0		0		12	1	31	2	85			Upper 95% CI	10.71	1.486	37.24	1.607	66.22
36			1		4		12	1	32	2	90
37			4		1		12	1	33	2	95
38			1		0		12	1	34	2	95			Tukey's multiple comparisons test	Mean Diff.	95% CI of diff.	Significant?	Summary
39			3		1		13	1	36	2	95
40			2		0		13	1	36	2	100			5C-3h vs. 10C-3h	8.238	2.440 to 14.04	Yes	**
41			1		2		13	1	36	2	100			5C-3h vs. 5C-24h	-24.34	-30.17 to -18.52	Yes	****
42			3		0		13	1	37	2	100			5C-3h vs. 10C-24h	8.158	1.582 to 14.73	Yes	**
43			2		0		13	1	37	2				5C-3h vs. 1C-3h	-49.51	-56.28 to -42.74	Yes	****
44			1		1		13	1	37	2				10C-3h vs. 5C-24h	-32.58	-37.56 to -27.61	Yes	****
45			2		0		14	1	37	3				10C-3h vs. 10C-24h	-0.08029	-5.918 to 5.757	No	ns
46			2		2		14	1	38	3				10C-3h vs. 1C-3h	-57.75	-63.81 to -51.69	Yes	****
47			0		0		18	1	39	3				5C-24h vs. 10C-24h	32.5	26.64 to 38.36	Yes	****
48			3		3		19	1	39					5C-24h vs. 1C-3h	-25.17	-31.25 to -19.09	Yes	****
49			3		0			1	39					10C-24h vs. 1C-3h	-57.67	-64.47 to -50.87	Yes	****
50			3		1			1	40
51			0		0			1	40
52			1		1			1	41
53			2		1			1	42
54			0		0			1	42
55			2		3			1	42
56			2		0			1	43
57			3		0			1	43
58			1		1			1	44
59					0			1	45
60					1			1	45
61					0			1	46
62					0			1	46
63					0			1	48
64					0			2	48
65					1			2	48
66					0			2	49
67					0			2	49
68					0			2	49
69					0			2	50
70					0			2	50
71					0			2	50
72					0			2	52
73					0			2	53
74					0			2	53
75					2			2	55
76					0			2	55
77					0			3	56
78					0			3	56
79					0			3	57
80					3			3	57
81					0			3	57
82					0			3	58
83					0			3
84					0			3
85					2
86					0
87					0
88					0
89					0
90					1
91					0
92					0
93					0
94					0
95					3
96					0
97					0
98					0
99					0
100					3

## Sheet: Figure 1c and 1d
Water only	Day	rep1	rep2	rep3	Total		Sugar	Day	rep1	rep2	rep3	Total			Water only	NO	Death	Water only	NO	Death	Water only	NO	Death	Water only	NO	Death	Water only	NO	Death	Sugar	NO	Death	Sugar	NO	Death	Sugar	NO	Death	Sugar	NO	Death	Sugar	NO	Death
control	1	0	1	0	1		Control	1	1	2	1	4			control	1	1	5-3h	1	0	5-24h	1	1	10-3h	1	1	10-24h	1	1	Control	1	1	5-3h	1	1	5-24h	1	1	10-3h	1	1	10-24h	1	1
control	2	0	2	0	2		Control	2	1	0	2	3			control	2	1	5-3h	2	0	5-24h	2	1	10-3h	1	1	10-24h	1	1	Control	1	1	5-3h	1	1	5-24h	2	0	10-3h	1	1	10-24h	2	1
control	3	0	3	11	14		Control	3	0	0	1	1			control	2	1	5-3h	3	1	5-24h	2	1	10-3h	2	1	10-24h	1	1	Control	1	1	5-3h	2	1	5-24h	3	1	10-3h	2	1	10-24h	2	1
control	4	12	17	12	41		Control	4	0	4	0	4			control	3	1	5-3h	3	1	5-24h	2	1	10-3h	2	1	10-24h	1	1	Control	1	1	5-3h	3	0	5-24h	3	1	10-3h	3	1	10-24h	2	1
control	5	6	5	7	18		Control	5	0	0	0	0			control	3	1	5-3h	3	1	5-24h	2	1	10-3h	2	1	10-24h	2	1	Control	2	1	5-3h	4	1	5-24h	4	1	10-3h	4	1	10-24h	2	1
control	6	11	0		11		Control	6	0	0	0	0			control	3	1	5-3h	3	1	5-24h	2	1	10-3h	2	1	10-24h	2	1	Control	2	1	5-3h	5	1	5-24h	4	1	10-3h	5	1	10-24h	3	1
control	7	1	1		2		Control	7	0	0	1	1			control	3	1	5-3h	3	1	5-24h	3	1	10-3h	3	1	10-24h	2	1	Control	2	1	5-3h	5	1	5-24h	4	1	10-3h	5	1	10-24h	4	1
5-3h	1	0	0	0	0		Control	8	2	7	3	12			control	3	1	5-3h	3	1	5-24h	3	1	10-3h	3	1	10-24h	2	1	Control	3	1	5-3h	5	1	5-24h	4	1	10-3h	6	1	10-24h	4	1
5-3h	2	0	0	0	0		Control	9	0	2	3	5			control	3	1	5-3h	3	1	5-24h	3	1	10-3h	3	1	10-24h	2	1	Control	4	1	5-3h	5	1	5-24h	5	1	10-3h	6	1	10-24h	4	1
5-3h	3	15	7	13	35		Control	10	1	3	1	5			control	3	1	5-3h	3	1	5-24h	3	1	10-3h	3	1	10-24h	2	1	Control	4	1	5-3h	5	1	5-24h	5	1	10-3h	6	1	10-24h	4	1
5-3h	4	15	10	12	37		Control	11	3	1	1	5			control	3	1	5-3h	3	1	5-24h	3	1	10-3h	3	1	10-24h	2	1	Control	4	1	5-3h	5	1	5-24h	6	1	10-3h	6	1	10-24h	5	1
5-3h	5	1	2	2	5		Control	12	1	0	2	3			control	3	1	5-3h	3	1	5-24h	3	1	10-3h	3	1	10-24h	2	1	Control	4	1	5-3h	6	1	5-24h	6	1	10-3h	6	1	10-24h	6	1
5-3h	6	2	0	1	3		Control	13	9	7	5	21			control	3	1	5-3h	3	1	5-24h	3	1	10-3h	3	1	10-24h	2	1	Control	5	0	5-3h	6	1	5-24h	6	1	10-3h	7	1	10-24h	6	1
5-3h	7		11	2	13		Control	14	4	1	1	6			control	3	1	5-3h	3	1	5-24h	3	1	10-3h	3	1	10-24h	3	1	Control	6	0	5-3h	6	1	5-24h	6	1	10-3h	7	1	10-24h	6	1		Number of rows	448	448	448
5-24h	1	1	0	0	1		Control	15	2	3	0	5			control	3	1	5-3h	3	1	5-24h	3	1	10-3h	3	1	10-24h	3	1	Control	7	1	5-3h	6	1	5-24h	7	1	10-3h	7	1	10-24h	6	1		# of blank lines	359	353	363
5-24h	2	2	1	2	5		Control	16	2		3	5			control	3	1	5-3h	3	1	5-24h	3	1	10-3h	3	1	10-24h	3	1	Control	8	1	5-3h	6	1	5-24h	7	1	10-3h	7	1	10-24h	7	1		# rows with impossible data	0	0	0
5-24h	3	17	19	11	47		Control	17	1			1			control	3	1	5-3h	3	1	5-24h	3	1	10-3h	3	1	10-24h	3	1	Control	8	1	5-3h	7	1	5-24h	7	1	10-3h	7	1	10-24h	7	1		# censored subjects	0	2	0
5-24h	4	8	8	16	32		5-3h	1	0	0	2	2			control	4	1	5-3h	3	1	5-24h	3	1	10-3h	3	1	10-24h	3	1	Control	8	1	5-3h	7	1	5-24h	7	1	10-3h	8	1	10-24h	7	1		# deaths/events	89	93	85
10-3h	1	0	1	1	2		5-3h	2	1	0	0	1			control	4	1	5-3h	3	1	5-24h	3	1	10-3h	3	1	10-24h	3	1	Control	8	1	5-3h	7	1	5-24h	7	1	10-3h	8	1	10-24h	7	1
10-3h	2	2	0	2	4		5-3h	3	0	0	0	0			control	4	1	5-3h	3	1	5-24h	3	1	10-3h	3	1	10-24h	3	1	Control	8	1	5-3h	7	1	5-24h	7	1	10-3h	8	1	10-24h	7	1		Median survival	4	4	3
10-3h	3	15	9	11	35		5-3h	4	1	0	0	1			control	4	1	5-3h	3	1	5-24h	3	1	10-3h	3	1	10-24h	3	1	Control	8	1	5-3h	7	1	5-24h	7	1	10-3h	8	1	10-24h	7	1
10-3h	4	13	17	13	43		5-3h	5	5	0	1	6			control	4	1	5-3h	3	1	5-24h	3	1	10-3h	3	1	10-24h	3	1	Control	8	1	5-3h	7	1	5-24h	7	1	10-3h	8	1	10-24h	8	1
10-3h	5	1	2	2	5		5-3h	6	5	0	0	5			control	4	1	5-3h	3	1	5-24h	3	1	10-3h	3	1	10-24h	3	1	Control	8	1	5-3h	8	1	5-24h	8	1	10-3h	8	1	10-24h	8	1		Log-rank (Mantel-Cox) test (recommended)
10-3h	6	1	1	2	4		5-3h	7	6	0	0	6			control	4	1	5-3h	3	1	5-24h	3	1	10-3h	3	1	10-24h	3	1	Control	8	1	5-3h	8	1	5-24h	8	1	10-3h	9	1	10-24h	8	1		Chi square	77.77
10-24h	1	1	1	2	4		5-3h	8	1	3	1	5			control	4	1	5-3h	3	1	5-24h	3	1	10-3h	3	1	10-24h	3	1	Control	8	1	5-3h	8	1	5-24h	8	1	10-3h	9	1	10-24h	8	1		df	4
10-24h	2	5	2	2	9		5-3h	9	3	5	1	9			control	4	1	5-3h	3	1	5-24h	3	1	10-3h	3	1	10-24h	3	1	Control	8	1	5-3h	8	1	5-24h	8	1	10-3h	9	1	10-24h	8	1		P value	< 0.0001
10-24h	3	11	17	12	40		5-3h	10	1	3	2	6			control	4	1	5-3h	3	1	5-24h	3	1	10-3h	3	1	10-24h	3	1	Control	8	1	5-3h	8	1	5-24h	8	1	10-3h	9	1	10-24h	8	1		P value summary	****
10-24h	4	12	6	13	31		5-3h	11	3	3	8	14			control	4	1	5-3h	3	1	5-24h	3	1	10-3h	3	1	10-24h	3	1	Control	9	1	5-3h	9	1	5-24h	8	1	10-3h	9	1	10-24h	9	1		Are the survival curves sig different?	Yes
10-24h	5			2	2		5-3h	12	2	3	2	7			control	4	1	5-3h	3	1	5-24h	3	1	10-3h	3	1	10-24h	3	1	Control	9	1	5-3h	9	1	5-24h	9	1	10-3h	10	1	10-24h	9	1
							5-3h	13		6	4	10			control	4	1	5-3h	3	1	5-24h	3	1	10-3h	3	1	10-24h	3	1	Control	9	1	5-3h	9	1	5-24h	9	1	10-3h	10	1	10-24h	9	1
							5-3h	14		3	0	3			control	4	1	5-3h	3	1	5-24h	3	1	10-3h	3	1	10-24h	3	1	Control	9	1	5-3h	9	1	5-24h	9	1	10-3h	10	1	10-24h	9	1
							5-3h	15		1	1	2			control	4	1	5-3h	3	1	5-24h	3	1	10-3h	3	1	10-24h	3	1	Control	9	1	5-3h	9	1	5-24h	9	1	10-3h	10	1	10-24h	9	1
							5-3h	16		2	1	3			control	4	1	5-3h	3	1	5-24h	3	1	10-3h	3	1	10-24h	3	1	Control	10	1	5-3h	9	1	5-24h	9	1	10-3h	11	1	10-24h	9	1
							5-3h	17		1		1			control	4	1	5-3h	3	1	5-24h	3	1	10-3h	3	1	10-24h	3	1	Control	10	1	5-3h	9	1	5-24h	10	1	10-3h	11	1	10-24h	9	1
							5-3h	18		1		1			control	4	1	5-3h	3	1	5-24h	3	1	10-3h	3	1	10-24h	3	1	Control	10	1	5-3h	9	1	5-24h	10	1	10-3h	11	1	10-24h	9	1
							5-24h	1	0	0	1	1			control	4	1	5-3h	3	1	5-24h	3	1	10-3h	3	1	10-24h	3	1	Control	10	1	5-3h	9	1	5-24h	10	1	10-3h	11	1	10-24h	10	1
							5-24h	2	0	0	0	0			control	4	1	5-3h	3	1	5-24h	3	1	10-3h	3	1	10-24h	3	1	Control	10	1	5-3h	10	1	5-24h	10	1	10-3h	11	1	10-24h	10	1
							5-24h	3	1	1	0	2			control	4	1	5-3h	4	1	5-24h	3	1	10-3h	3	1	10-24h	3	1	Control	11	1	5-3h	10	1	5-24h	10	1	10-3h	11	1	10-24h	10	1
							5-24h	4	3	0	1	4			control	4	1	5-3h	4	1	5-24h	3	1	10-3h	3	1	10-24h	3	1	Control	11	1	5-3h	10	1	5-24h	11	1	10-3h	11	1	10-24h	10	1
							5-24h	5	2	0	0	2			control	4	1	5-3h	4	1	5-24h	3	1	10-3h	3	1	10-24h	3	1	Control	11	1	5-3h	10	1	5-24h	11	1	10-3h	12	1	10-24h	10	1
							5-24h	6	2	1	1	4			control	4	1	5-3h	4	1	5-24h	3	1	10-3h	3	1	10-24h	3	1	Control	11	1	5-3h	10	1	5-24h	11	1	10-3h	12	1	10-24h	11	1
							5-24h	7	3	3	2	8			control	4	1	5-3h	4	1	5-24h	3	1	10-3h	4	1	10-24h	3	1	Control	11	1	5-3h	10	1	5-24h	12	1	10-3h	12	1	10-24h	11	1
							5-24h	8	3	1	2	6			control	4	1	5-3h	4	1	5-24h	3	1	10-3h	4	1	10-24h	3	1	Control	12	1	5-3h	11	1	5-24h	12	1	10-3h	12	1	10-24h	12	1
							5-24h	9	2	0	3	5			control	4	1	5-3h	4	1	5-24h	3	1	10-3h	4	1	10-24h	3	1	Control	12	1	5-3h	11	1	5-24h	12	1	10-3h	12	1	10-24h	12	1
							5-24h	10	1	2	2	5			control	4	1	5-3h	4	1	5-24h	3	1	10-3h	4	1	10-24h	3	1	Control	12	1	5-3h	11	1	5-24h	12	1	10-3h	12	1	10-24h	12	1
							5-24h	11	2	0	1	3			control	4	1	5-3h	4	1	5-24h	3	1	10-3h	4	1	10-24h	3	1	Control	13	1	5-3h	11	1	5-24h	12	1	10-3h	12	1	10-24h	12	1
							5-24h	12	6	6	4	16			control	4	1	5-3h	4	1	5-24h	3	1	10-3h	4	1	10-24h	3	1	Control	13	1	5-3h	11	1	5-24h	12	1	10-3h	12	1	10-24h	12	1
							5-24h	13	3	4	2	9			control	4	1	5-3h	4	1	5-24h	3	1	10-3h	4	1	10-24h	3	1	Control	13	1	5-3h	11	1	5-24h	12	1	10-3h	13	1	10-24h	12	1
							5-24h	14	3	3	0	6			control	4	1	5-3h	4	1	5-24h	3	1	10-3h	4	1	10-24h	3	1	Control	13	1	5-3h	11	1	5-24h	12	1	10-3h	13	1	10-24h	12	1
							5-24h	15	0	1	4	5			control	4	1	5-3h	4	1	5-24h	3	1	10-3h	4	1	10-24h	3	1	Control	13	1	5-3h	11	1	5-24h	12	1	10-3h	13	1	10-24h	12	1
							5-24h	16	1		4	5			control	4	1	5-3h	4	1	5-24h	3	1	10-3h	4	1	10-24h	3	1	Control	13	1	5-3h	11	1	5-24h	12	1	10-3h	13	1	10-24h	12	1
							10-3h	1	1	0	1	2			control	4	1	5-3h	4	1	5-24h	3	1	10-3h	4	1	10-24h	3	1	Control	13	1	5-3h	11	1	5-24h	12	1	10-3h	13	1	10-24h	12	1
							10-3h	2	0	0	1	1			control	4	1	5-3h	4	1	5-24h	3	1	10-3h	4	1	10-24h	3	1	Control	13	1	5-3h	11	1	5-24h	12	1	10-3h	13	1	10-24h	13	1
							10-3h	3	1	0	0	1			control	4	1	5-3h	4	1	5-24h	4	1	10-3h	4	1	10-24h	4	1	Control	13	1	5-3h	11	1	5-24h	12	1	10-3h	13	1	10-24h	13	1
							10-3h	4	1	0	0	1			control	4	1	5-3h	4	1	5-24h	4	1	10-3h	4	1	10-24h	4	1	Control	13	1	5-3h	11	1	5-24h	12	1	10-3h	13	1	10-24h	13	1
							10-3h	5	0	1	1	2			control	4	1	5-3h	4	1	5-24h	4	1	10-3h	4	1	10-24h	4	1	Control	13	1	5-3h	11	1	5-24h	12	1	10-3h	13	1	10-24h	13	1
							10-3h	6	4	0	1	5			control	4	1	5-3h	4	1	5-24h	4	1	10-3h	4	1	10-24h	4	1	Control	13	1	5-3h	12	1	5-24h	12	1	10-3h	14	1	10-24h	13	1
							10-3h	7	3	1	1	5			control	4	1	5-3h	4	1	5-24h	4	1	10-3h	4	1	10-24h	4	1	Control	13	1	5-3h	12	1	5-24h	13	1	10-3h	14	1	10-24h	13	1
							10-3h	8	2	4	0	6			control	5	1	5-3h	4	1	5-24h	4	1	10-3h	4	1	10-24h	4	1	Control	13	1	5-3h	12	1	5-24h	13	1	10-3h	14	1	10-24h	13	1
							10-3h	9	1	3	1	5			control	5	1	5-3h	4	1	5-24h	4	1	10-3h	4	1	10-24h	4	1	Control	13	1	5-3h	12	1	5-24h	13	1	10-3h	15	1	10-24h	13	1
							10-3h	10	0	2	2	4			control	5	1	5-3h	4	1	5-24h	4	1	10-3h	4	1	10-24h	4	1	Control	13	1	5-3h	12	1	5-24h	13	1	10-3h	15	1	10-24h	14	1
							10-3h	11	4	1	2	7			control	5	1	5-3h	4	1	5-24h	4	1	10-3h	4	1	10-24h	4	1	Control	13	1	5-3h	12	1	5-24h	13	1	10-3h	15	1	10-24h	14	1
							10-3h	12	2	3	3	8			control	5	1	5-3h	4	1	5-24h	4	1	10-3h	4	1	10-24h	4	1	Control	13	1	5-3h	12	1	5-24h	13	1	10-3h	15	1	10-24h	14	1
							10-3h	13	4	3	2	9			control	5	1	5-3h	4	1	5-24h	4	1	10-3h	4	1	10-24h	4	1	Control	13	1	5-3h	13	1	5-24h	13	1	10-3h	15	1	10-24h	14	1
							10-3h	14	1	1	1	3			control	5	1	5-3h	4	1	5-24h	4	1	10-3h	4	1	10-24h	4	1	Control	13	1	5-3h	13	1	5-24h	13	1	10-3h	15	1	10-24h	14	1
							10-3h	15	1	3	2	6			control	5	1	5-3h	4	1	5-24h	4	1	10-3h	4	1	10-24h	4	1	Control	13	1	5-3h	13	1	5-24h	13	1	10-3h	16	1	10-24h	14	1
							10-3h	16	2	3	4	9			control	5	1	5-3h	4	1	5-24h	4	1	10-3h	4	1	10-24h	4	1	Control	14	1	5-3h	13	1	5-24h	14	1	10-3h	16	1	10-24h	14	1
							10-3h	17	2	2	4	8			control	5	1	5-3h	4	1	5-24h	4	1	10-3h	4	1	10-24h	4	1	Control	14	1	5-3h	13	1	5-24h	14	1	10-3h	16	1	10-24h	14	1
							10-3h	18	2	1		3			control	5	1	5-3h	4	1	5-24h	4	1	10-3h	4	1	10-24h	4	1	Control	14	1	5-3h	13	1	5-24h	14	1	10-3h	16	1	10-24h	14	1
							10-24h	1	0	0	1	1			control	5	1	5-3h	4	1	5-24h	4	1	10-3h	4	1	10-24h	4	1	Control	14	1	5-3h	13	1	5-24h	14	1	10-3h	16	1	10-24h	14	1
							10-24h	2	2	2	0	4			control	5	1	5-3h	4	1	5-24h	4	1	10-3h	4	1	10-24h	4	1	Control	14	1	5-3h	13	1	5-24h	14	1	10-3h	16	1	10-24h	15	1
							10-24h	3	0	1	0	1			control	5	1	5-3h	4	1	5-24h	4	1	10-3h	4	1	10-24h	4	1	Control	14	1	5-3h	13	1	5-24h	14	1	10-3h	16	1	10-24h	15	1
							10-24h	4	3	0	1	4			control	5	1	5-3h	4	1	5-24h	4	1	10-3h	4	1	10-24h	4	1	Control	15	1	5-3h	13	1	5-24h	15	1	10-3h	16	1	10-24h	15	1
							10-24h	5	0	1	0	1			control	5	1	5-3h	4	1	5-24h	4	1	10-3h	4	1	10-24h	4	1	Control	15	1	5-3h	14	1	5-24h	15	1	10-3h	16	1	10-24h	15	1
							10-24h	6	2	1	1	4			control	5	1	5-3h	5	1	5-24h	4	1	10-3h	4	1	10-24h	4	1	Control	15	1	5-3h	14	1	5-24h	15	1	10-3h	17	1	10-24h	15	1
							10-24h	7	2	2	2	6			control	5	1	5-3h	5	1	5-24h	4	1	10-3h	4	1	10-24h	4	1	Control	15	1	5-3h	14	1	5-24h	15	1	10-3h	17	1	10-24h	15	1
							10-24h	8	3	1	2	6			control	6	1	5-3h	5	1	5-24h	4	1	10-3h	4	1	10-24h	4	1	Control	15	1	5-3h	15	1	5-24h	15	1	10-3h	17	1	10-24h	15	1
							10-24h	9	4	1	3	8			control	6	1	5-3h	5	1	5-24h	4	1	10-3h	4	1	10-24h	4	1	Control	16	1	5-3h	15	1	5-24h	16	1	10-3h	17	1	10-24h	15	1
							10-24h	10	1	2	2	5			control	6	1	5-3h	5	1	5-24h	4	1	10-3h	4	1	10-24h	4	1	Control	16	1	5-3h	16	1	5-24h	16	1	10-3h	17	1	10-24h	16	1
							10-24h	11	0	1	1	2			control	6	1	5-3h	6	1	5-24h	4	1	10-3h	4	1	10-24h	4	1	Control	16	1	5-3h	16	1	5-24h	16	1	10-3h	17	1	10-24h	16	1
							10-24h	12	3	3	4	10			control	6	1	5-3h	6	1	5-24h	4	1	10-3h	4	1	10-24h	4	1	Control	16	1	5-3h	16	1	5-24h	16	1	10-3h	17	1		16	1
							10-24h	13	4	1	3	8			control	6	1	5-3h	6	1	5-24h	4	1	10-3h	4	1	10-24h	4	1	Control	16	1	5-3h	17	1	5-24h	16	1	10-3h	17	1		16	1
							10-24h	14	2	4	4	10			control	6	1	5-3h	7	1	5-24h	4	1	10-3h	4	1	10-24h	4	1	Control	17	1	5-3h	18	1				10-3h	18	1		16	1
							10-24h	15	1	4	3	8			control	6	1	5-3h	7	1	5-24h	4	1	10-3h	4	1	10-24h	4	1										10-3h	18	1		16	1
							10-24h	16	1	3	3	7			control	6	1	5-3h	7	1	5-24h	4	1	10-3h	5	1	10-24h	5	1										10-3h	18	1		16	1
							10-24h	17	2			2			control	6	1	5-3h	7	1				10-3h	5	1	10-24h	5	1														17	1
															control	6	1	5-3h	7	1				10-3h	5	1																	17	1
															control	7	1	5-3h	7	1				10-3h	5	1
															control	7	1	5-3h	7	1				10-3h	5	1
																		5-3h	7	1				10-3h	6	1
																		5-3h	7	1				10-3h	6	1
																		5-3h	7	1				10-3h	6	1
																		5-3h	7	1				10-3h	6	1
																		5-3h	7	1
																		5-3h	7	1
[truncated: 8 more columns]

## Sheet: Figure 2 & Table 2
		Rep1				Rep3
	days	Control	SQRT		days	Control	SQRT			Days	IHC0h males				IHC3h males
	1	756.8	27.51		1	550	23.4521			1	27.51	26.4386	23.4521	23.9778	28.8444	29.3769	28.0357	25.7785
	2	583.2	24.1495		2	248	15.748			2	24.1495	20.199	15.748	17.9481	28.1283	25.7294	17.6068	21.6395
	3	505.6	22.4856		3	110	10.4881			3	22.4856	17.6068	10.4881	16.3299	18.4391	18.9737	18.9473	19.1833
	4	374.4	19.3494		4	52	7.2111			4	19.3494	12.53	7.2111	10.9788	17.8213	11.3578	10.9087	11.5931
	5	263.2	16.2234		5	6	2.44949			5	16.2234	9.94987	2.44949	4.13118	11.9331	11.3578	6.7082	5.75036
	days	Chill	SQRT		days	Chill	SQRT
	1	832	28.8444		1	786	28.0357
	2	791.2	28.1283		2	310	17.6068
	3	340	18.4391		3	359	18.9473
	4	317.6	17.8213		4	119	10.9087
	5	142.4	11.9331		5	45	6.7082
		Rep2				REP4
	days	Control	SQRT		days	Control	SQRT
	1	699	26.4386		1	574.933	23.9778
	2	408	20.199		2	322.133	17.9481
	3	310	17.6068		3	266.667	16.3299
	4	157	12.53		4	120.533	10.9788
	5	99	9.94987		5	17.0667	4.13118
	days	Chill	SQRT		days	Chill	SQRT
	1	863	29.3769		1	664.533	25.7785
	2	662	25.7294		2	468.267	21.6395
	3	360	18.9737		3	368	19.1833
	4	129	11.3578		4	134.4	11.5931			Is slope significantly non-zero?
	5	129	11.3578		5	33.0667	5.75036			F	37.93	123.4
										DFn, DFd	1.000, 18.00	1.000, 18.00
										P value	< 0.0001	< 0.0001
										Deviation from zero?	Significant	Significant
										Data
										Number of X values	5	5
										Maximum number of Y replicates	4	4
										Total number of values	20	20
										Number of missing values	0	0
										Equation	Y = -4.131*X + 28.85	Y = -4.850*X + 32.96
										F=0.8078	DFn=1 DFd=36	P=0.3747
		Rep1		Rep2		Rep3		REP4			recaptured no.	total no.	recapture rate
	days	Control	days	Control	days	Control	days	Control		non-chilled	2483	8000	0.310375
	1	756.8	1	699	1	550	1	574.933			1673	8000	0.209125
	2	583.2	2	408	2	248	2	322.133			966	8000	0.12075
	3	505.6	3	310	3	110	3	266.667			1301	8000	0.162625
	4	374.4	4	157	4	52	4	120.533		chilled	2423	8000	0.302875
	5	263.2	5	99	5	6	5	17.0667			2143	8000	0.267875
	Total	2483.2	Total	1673	Total	966	Total	1301.33			1619	8000	0.202375
	days	Chill	days	Chill	days	Chill	days	Chill			1668	8000	0.2085
	1	832	1	863	1	786	1	664.533
	2	791.2	2	662	2	310	2	468.267			control	chilled	control	chilled
	3	340	3	360	3	359	3	368			recpature no.		recapture rate
	4	317.6	4	129	4	119	4	134.4		Number of values	4	4	4	4
	5	142.4	5	129	5	45	5	33.0667		Minimum	966	1619	0.1208	0.2024
	Total	2423.2	Total	2143	Total	1619	Total	1668.27		25% Percentile	1050	1631	0.1312	0.2039
										Median	1487	1906	0.1859	0.2382
										75% Percentile	2281	2353	0.2851	0.2941
										Maximum	2483	2423	0.3104	0.3029
										Mean	1606	1963	0.2007	0.2454
										Std. Deviation	652.2	387	0.08153	0.04838
										Std. Error of Mean	326.1	193.5	0.04076	0.02419
										Lower 95% CI of mean	567.9	1347	0.07099	0.1684
										Upper 95% CI of mean	2644	2579	0.3305	0.3224
										Sum	6423	7853	0.8029	0.9816

## Sheet: Figure 3
10C, without irradiation		No. of eggs scored	No. of larvae scored	Hr%
GUA:GUA	Rep 1	1108	982	0.886282			GUA only	HC0h: GUA	HC3h: GUA	HC24h: GUA	HC0h only											arc-transform
	Rep 2	947	889	0.938754		Number of values	3	3	5	5	3											ANOVA table	SS	DF	MS	F (DFn, DFd)	P value
	Rep 3	1039	995	0.957652																		Treatment (between columns)	2.282	4	0.5705	F (4, 14) = 63.14	P < 0.0001
						Minimum	88.6	36.95	30.97	54.11	0											Residual (within columns)	0.1265	14	0.009035
HC:GUA:GUA	Rep 1	1139	487	0.427568		25% Percentile	88.6	36.95	33.82	55.79	0											Total	2.409	18
	Rep 2	985	364	0.369543		Median	93.9	37.33	52.45	57.62	0
	Rep 3	1101	411	0.373297		75% Percentile	95.8	42.76	58.25	65.16	0											Tukey's multiple comparisons test	Mean Diff.	95% CI of diff.	Significant?	Summary
						Maximum	95.8	42.76	62.85	66.14	0
HC-3h:GUA:GUA	Rep 1	934	587	0.62848																		GUA only vs. HC0h: GUA	0.7947	0.5529 to 1.037	Yes	****
	Rep 2	1053	565	0.536562		Mean	92.77	39.01	47.32	59.9	0											GUA only vs. HC3h: GUA	0.698	0.4817 to 0.9143	Yes	****
	Rep 3	908	333	0.36674		Std. Deviation	3.731	3.247	13.12	5.045	0											GUA only vs. HC24h: GUA	0.5522	0.3359 to 0.7685	Yes	****
	Rep 4	1072	332	0.309701		Std. Error of Mean	2.154	1.875	5.866	2.256	0											GUA only vs. HC0h only	1.196	0.9538 to 1.437	Yes	****
	Rep 5	694	364	0.524496																		HC0h: GUA vs. HC3h: GUA	-0.09673	-0.3130 to 0.1196	No	ns
						Lower 95% CI of mean	83.5	30.95	31.03	53.64	0											HC0h: GUA vs. HC24h: GUA	-0.2425	-0.4588 to -0.02624	Yes	*
HC-24h:GUA:GUA	Rep 1	829	532	0.641737		Upper 95% CI of mean	102	47.08	63.61	66.17	0											HC0h: GUA vs. HC0h only	0.401	0.1591 to 0.6428	Yes	**
	Rep 2	945	625	0.661376																		HC3h: GUA vs. HC24h: GUA	-0.1458	-0.3331 to 0.04152	No	ns
	Rep 3	961	520	0.541103		Sum	278.3	117	236.6	299.5	0											HC3h: GUA vs. HC0h only	0.4977	0.2814 to 0.7140	Yes	****
	Rep 4	866	499	0.576212																		HC24h: GUA vs. HC0h only	0.6435	0.4272 to 0.8598	Yes	****
	Rep 5	790	454	0.574684
HC:GUA	Rep 1	1014	0	0
	Rep 2	985	0	0
	Rep 3	894	0	0
												HC0h males	HC3h males	HC24h males
		Ho	Hn	Hs	Hn-Ho	Ho-Hs	N/S	C			Number of values	3	5	5
HC	Rep 1	0.427568	0.927562	0	0.499994	0.427568	1	1.16939
	Rep 2	0.369543	0.927562	0	0.558019	0.369543	1	1.51002			Minimum	1.169	0.4759	0.4025
	Rep 3	0.373297	0.927562	0	0.554265	0.373297	1	1.48478			25% Percentile	1.169	0.6023	0.4239
HC3h	Rep 1	0.62848	0.927562	0	0.299083	0.62848	1	0.475883			Median	1.485	0.7685	0.6098
	Rep 2	0.536562	0.927562	0	0.391	0.536562	1	0.728714			75% Percentile	1.51	1.762	0.6641
	Rep 3	0.36674	0.927562	0	0.560822	0.36674	1	1.52921			Maximum	1.51	1.995	0.7142
	Rep 4	0.309701	0.927562	0	0.617861	0.309701	1	1.99502
	Rep 5	0.524496	0.927562	0	0.403067	0.524496	1	0.768484			Mean	1.388	1.099	0.5572
HC24h	Rep 1	0.641737	0.927562	0	0.285825	0.641737	1	0.445393			Std. Deviation	0.1898	0.6369	0.1295
	Rep 2	0.661376	0.927562	0	0.266187	0.661376	1	0.402474			Std. Error of Mean	0.1096	0.2848	0.05792
	Rep 3	0.541103	0.927562	0	0.386459	0.541103	1	0.714207
	Rep 4	0.576212	0.927562	0	0.35135	0.576212	1	0.609758			Lower 95% CI	0.9166	0.3086	0.3964
	Rep 5	0.574684	0.927562	0	0.352879	0.574684	1	0.61404			Upper 95% CI	1.86	1.89	0.718
											Dunnett's multiple comparisons test	Mean Diff.	95% CI of diff.	Significant?	Summary
											HC0h males vs. HC3h males	0.2886	-0.4987 to 1.076	No	ns
											HC0h males vs. HC24h males	0.8309	0.04358 to 1.618	Yes	*
											ANOVA table	SS	DF	MS	F (DFn, DFd)	P value
											Treatment (between columns)	1.458	2	0.7291	F (2, 10) = 4.139	P = 0.0490
											Residual (within columns)	1.762	10	0.1762
											Total	3.22	12
5 C, with irradiation		No. of eggs scored	No. of larvae scored	Hr%						GUA only	IHC0h: GUA	IHC3h: GUA	IHC24h: GUA	IHC0h only
GUA:GUA	Rep 1	1238	1207	0.97496					Number of values	3	5	5	5	3									arc transform
	Rep 2	1439	1392	0.967338																			ANOVA table	SS	DF	MS	F (DFn, DFd)	P value
	Rep 3	1214	1166	0.960461					Minimum	96.05	55.77	57.14	70.31	0									Treatment (between columns)	2.746	4	0.6864	F (4, 16) = 131.8	P < 0.0001
									25% Percentile	96.05	58.59	60.66	72.54	0									Residual (within columns)	0.08335	16	0.005209
IHC:GUA:GUA	Rep 1	845	576	0.681657					Median	96.73	66.8	65.4	78.04	0									Total	2.829	20
	Rep 2	1725	962	0.557681					75% Percentile	97.5	69.33	74.11	80.82	0
	Rep 3	1306	802	0.614089					Maximum	97.5	70.5	74.65	82.21	0									Tukey's multiple comparisons test	Mean Diff.	95% CI of diff.	Significant?	Summary
	Rep 4	1500	1002	0.668
	Rep 5	1122	791	0.704991					Mean	96.76	64.53	66.98	76.95	0									GUA only vs. IHC0h: GUA	0.6132	0.4517 to 0.7747	Yes	****
									Std. Deviation	0.7252	5.927	7.234	4.576	0									GUA only vs. IHC3h: GUA	0.5791	0.4177 to 0.7406	Yes	****
IHC-3h:GUA:GUA	Rep 1	1085	620	0.571429					Std. Error of Mean	0.4187	2.651	3.235	2.046	0									GUA only vs. IHC24h: GUA	0.436	0.2746 to 0.5975	Yes	****
	Rep 2	1025	754	0.73561																			GUA only vs. IHC0h only	1.317	1.136 to 1.497	Yes	****
	Rep 3	714	533	0.746499					Lower 95% CI of mean	94.96	57.17	58	71.27	0									IHC0h: GUA vs. IHC3h: GUA	-0.03407	-0.1739 to 0.1058	No	ns
	Rep 4	1295	831	0.641699					Upper 95% CI of mean	98.56	71.89	75.97	82.63	0									IHC0h: GUA vs. IHC24h: GUA	-0.1772	-0.3170 to -0.03732	Yes	**
	Rep 5	1445	945	0.653979																			IHC0h: GUA vs. IHC0h only	0.7034	0.5419 to 0.8648	Yes	****
									Sum	290.3	322.6	334.9	384.8	0									IHC3h: GUA vs. IHC24h: GUA	-0.1431	-0.2830 to -0.003250	Yes	*
IHC-24h:GUA:GUA	Rep 1	1189	836	0.703112																			IHC3h: GUA vs. IHC0h only	0.7374	0.5759 to 0.8989	Yes	****
	Rep 2	789	590	0.747782																			IHC24h: GUA vs. IHC0h only	0.8805	0.7190 to 1.042	Yes	****
	Rep 3	1512	1201	0.794312
	Rep 4	1448	1130	0.780387
	Rep 5	517	425	0.82205
IHC:GUA	Rep 1	1915	0	0
	Rep 2	1776	0	0
	Rep 3	1186	0	0
		Ho	Hn	Hs	Hn-Ho	Ho-Hs	N/S	C			IHC0h males	IHC3h males	IHC24h males
IHC	Rep 1	0.681657	0.967586	0	0.28593	0.681657	1	0.419463		Number of values	5	5	5
	Rep 2	0.557681	0.967586	0	0.409905	0.557681	1	0.735017
	Rep 3	0.614089	0.967586	0	0.353498	0.614089	1	0.575646		Minimum	0.3725	0.2962	0.177
	Rep 4	0.668	0.967586	0	0.299586	0.668	1	0.448483		25% Percentile	0.396	0.3058	0.1976
	Rep 5	0.704991	0.967586	0	0.262595	0.704991	1	0.37248		Median	0.4485	0.4795	0.2399
IHC3h	Rep 1	0.571429	0.967586	0	0.396158	0.571429	1	0.693276		75% Percentile	0.6553	0.6006	0.335
	Rep 2	0.73561	0.967586	0	0.231977	0.73561	1	0.315353		Maximum	0.735	0.6933	0.3761
	Rep 3	0.746499	0.967586	0	0.221088	0.746499	1	0.296166
	Rep 4	0.641699	0.967586	0	0.325888	0.641699	1	0.507851		Mean	0.5102	0.4584	0.261
	Rep 5	0.653979	0.967586	0	0.313607	0.653979	1	0.479537		Std. Deviation	0.1465	0.1619	0.07694
IHC24h	Rep 1	0.703112	0.967586	0	0.264475	0.703112	1	0.376149		Std. Error of Mean	0.06551	0.0724	0.03441
	Rep 2	0.747782	0.967586	0	0.219804	0.747782	1	0.293942
	Rep 3	0.794312	0.967586	0	0.173274	0.794312	1	0.218144		Lower 95% CI	0.3283	0.2574	0.1655
	Rep 4	0.780387	0.967586	0	0.1872	0.780387	1	0.239881		Upper 95% CI	0.6921	0.6595	0.3566
	Rep 5	0.82205	0.967586	0	0.145536	0.82205	1	0.17704
										Dunnett's multiple comparisons test	Mean Diff.	95% CI of diff.	Significant?	Summary
										IHC0h males vs. IHC3h males	0.05178	-0.1598 to 0.2633	No	ns
										IHC0h males vs. IHC24h males	0.2492	0.03765 to 0.4607	Yes	*
										ANOVA table	SS	DF	MS	F (DFn, DFd)	P value
										Treatment (between columns)	0.1729	2	0.08645	F (2, 12) = 4.840	P = 0.0288
										Residual (within columns)	0.2144	12	0.01786
										Total	0.3873	14
								OD value						total glucose/5 mosquitoes
	Concentrtion ug/ml	OD	OD	OD	Average			0h	3h	6h	12h	24h		0h	3h	6h	12h	24h
	0	0.042	0.043	0.047	0.044		1	0.675	0.473	0.315	0.366	0.281	1	54.625	36.5893	22.4821	27.0357	19.4464
	10	0.172	0.175	0.183	0.176667		2	0.683	0.431	0.458	0.518	0.41	2	55.3393	32.8393	35.25	40.6071	30.9643
	20	0.297	0.294	0.303	0.298		3	0.595	0.402	0.338	0.395	0.333	3	47.4821	30.25	24.5357	29.625	24.0893
	30	0.41	0.415	0.424	0.416333		4	0.565	0.651	0.315	0.406	0.41	4	44.8036	52.4821	22.4821	30.6071	30.9643
	40	0.522	0.525	0.529	0.525333		5	0.577	0.426	0.504	0.353	0.28	5	45.875	32.3929	39.3571	25.875	19.3571
	50	0.603	0.616	0.6277	0.615567		6	0.571	0.634	0.416	0.516	0.475	6	45.3393	50.9643	31.5	40.4286	36.7679
	60	0.737	0.722	0.71	0.723		7	0.528	0.512	0.556	0.402	0.482	7	41.5	40.0714	44	30.25	37.3929
							8	0.655	0.525	0.506	0.356	0.375	8	52.8393	41.2321	39.5357	26.1429	27.8393
							9	0.572	0.472	0.467	0.453	0.405	9	45.4286	36.5	36.0536	34.8036	30.5179
							10	0.441	0.527	0.498	0.363	0.343	10	33.7321	41.4107	38.8214	26.7679	24.9821
							11	0.432	0.437	0.516	0.406	0.481	11	32.9286	33.375	40.4286	30.6071	37.3036
							12	0.453	0.481	0.521	0.453	0.441	12	34.8036	37.3036	40.875	34.8036	33.7321
								glucose/male
								0h	3h	6h	12h	24h
							1	10.925	7.31786	4.49643	5.40714	3.88929
							2	11.0679	6.56786	7.05	8.12143	6.19286
							3	9.49643	6.05	4.90714	5.925	4.81786
							4	8.96071	10.4964	4.49643	6.12143	6.19286
							5	9.175	6.47857	7.87143	5.175	3.87143
							6	9.06786	10.1929	6.3	8.08571	7.35357
							7	8.3	8.01429	8.8	6.05	7.47857
							8	10.5679	8.24643	7.90714	5.22857	5.56786
							9	9.08571	7.3	7.21071	6.96071	6.10357
							10	6.74643	8.28214	7.76429	5.35357	4.99643
							11	6.58571	6.675	8.08571	6.12143	7.46071
							12	6.96071	7.46071	8.175	6.96071	6.74643
													Dunnett's multiple comparisons test	Mean Diff.	95% CI of diff.	Significant?	Summary
													HC0h males vs. HC3h males	1.155	-0.2513 to 2.561	No	ns
													HC0h males vs. HC6h males	1.99	0.5836 to 3.396	Yes	**
													HC0h males vs. HC12h males	2.619	1.213 to 4.025	Yes	****
													HC0h males vs. HC24h males	3.022	1.616 to 4.428	Yes	****

## Sheet: Figure 4
	temp	time	rep	denisty	no. of males	death	recovery		temp	time	rep	height	no. of males	death	recovery			horizontal
	5	3	1	3000	2720	181	0.933456		5	3	1	2	1700	68	0.96			5oC-3h	5oC-24h	10oC-3h													arcsin transform	horizontal
	5	3	2	3000	3132	115	0.963282		5	3	2	2	1700	61	0.964118		Number of values	4	4	4													5oC-3h vs 5oC-24h			5oC-3h vs 10oC-3h
	5	3	3	3000	2978	73	0.975487		5	3	3	2	1800	89	0.950556																		Mann Whitney test			Mann Whitney test
	5	3	4	3000	3004	114	0.962051		5	3	4	2	1800	47	0.973889		Minimum	95.27	92.37	94.87													P value	0.0121		P value	0.0758
	5	3	5	3000	3150	150	0.952381		5	3	5	2	1700	52	0.969412		25% Percentile	95.39	92.49	94.94													Exact or approximate P value?	Exact		Exact or approximate P value?	Exact
	5	3	1	5000	4524	368	0.918656		5	3	1	4	3400	96	0.971765		Median	96.03	93.82	95.24													P value summary	*		P value summary	ns
	5	3	2	5000	4413	241	0.945389		5	3	2	4	3500	107	0.969429		75% Percentile	96.51	95.68	95.68													Significantly different? (P < 0.05)	Yes		Significantly different? (P < 0.05)	No
	5	3	3	5000	5124	153	0.970141		5	3	3	4	3500	128	0.963429		Maximum	96.58	95.97	95.81													One- or two-tailed P value?	Two-tailed		One- or two-tailed P value?	Two-tailed
	5	3	4	5000	5214	177	0.966053		5	3	4	4	3600	154	0.957222																		Sum of ranks in column A,B	502.0 , 318.0		Sum of ranks in column A,B	476.0 , 344.0
	5	3	5	5000	5100	187	0.963333		5	3	5	4	3400	169	0.950294		Mean	95.98	94	95.29													Mann-Whitney U	108		Mann-Whitney U	134
	5	3	1	8000	7341	558	0.923989		5	3	1	6	5200	238	0.954231		Std. Deviation	0.5893	1.683	0.3928
	5	3	2	8000	8159	153	0.981248		5	3	2	6	5300	219	0.958679		Std. Error of Mean	0.2947	0.8416	0.1964
	5	3	3	8000	7915	189	0.976121		5	3	3	6	5000	237	0.9526																		arcsin transform						arcsin transform
	5	3	4	8000	8039	214	0.97338		5	3	4	6	5000	278	0.9444		Lower 95% CI of mean	95.04	91.32	94.66													5oC-3h, horizontal						10oC-3h, horizontal
	5	3	5	8000	8200	213	0.974024		5	3	5	6	5100	284	0.944314		Upper 95% CI of mean	96.92	96.68	95.91													ANOVA table	SS	DF	MS	F (DFn, DFd)	P value	ANOVA table	SS	DF	MS	F (DFn, DFd)	P value
	5	3	1	10000	8762	613	0.930039		5	3	1	8	6700	258	0.961493																		Treatment (between columns)	0.007892	3	0.002631	F (3, 16) = 0.5636	P = 0.6468	Treatment (between columns)	0.002851	3	0.0009502	F (3, 16) = 0.5301	P = 0.6680
	5	3	2	10000	10915	189	0.982684		5	3	2	8	6800	301	0.955735		Sum	383.9	376	381.1													Residual (within columns)	0.07468	16	0.004668			Residual (within columns)	0.02868	16	0.001792
	5	3	3	10000	9612	243	0.974719		5	3	3	8	6600	365	0.944697																		Total	0.08257	19				Total	0.03153	19
	5	3	4	10000	10360	330	0.968147		5	3	4	8	6700	375	0.94403																		Dunnett's multiple comparisons test	Mean Diff.	95% CI of diff.	Significant?	Summary		Dunnett's multiple comparisons test	Mean Diff.	95% CI of diff.	Significant?	Summary
	5	3	5	10000	10400	405	0.961058		5	3	5	8	6800	401	0.941029																		3000 vs. 5000	0.01386	-0.09817 to 0.1259	No	ns		3000 vs. 5000	0.01888	-0.05054 to 0.08830	No	ns
	temp	time	rep	denisty	no. of males	death	recovery		5	24	1	2	1700	116	0.931765																		3000 vs. 8000	-0.03635	-0.1484 to 0.07567	No	ns		3000 vs. 8000	0.02415	-0.04527 to 0.09357	No	ns
	5	24	1	3000	2737	279	0.898064		5	24	2	2	1700	126	0.925882			vertical															3000 vs. 10000	-0.02515	-0.1372 to 0.08688	No	ns		3000 vs. 10000	0.03251	-0.03690 to 0.1019	No	ns
	5	24	2	3000	2933	334	0.886123		5	24	3	2	1700	142	0.916471			5oC-3h	5oC-24h	10oC-3h
	5	24	3	3000	3043	157	0.948406		5	24	4	2	1700	119	0.93		Number of values	4	4	4													arcsin transform
	5	24	4	3000	3143	103	0.967229		5	24	5	2	1800	127	0.929444																		5oC-24h, horizontal
	5	24	5	3000	3100	178	0.942581		5	24	1	4	3400	347	0.897941		Minimum	94.94	89.72	94.34													ANOVA table	SS	DF	MS	F (DFn, DFd)	P value
	5	24	1	5000	4897	420	0.914233		5	24	2	4	3400	314	0.907647		25% Percentile	94.98	89.82	94.53													Treatment (between columns)	0.03597	3	0.01199	F (3, 16) = 2.230	P = 0.1242
	5	24	2	5000	4835	475	0.901758		5	24	3	4	3400	273	0.919706		Median	95.66	90.85	95.53													Residual (within columns)	0.08602	16	0.005376
	5	24	3	5000	4364	447	0.897571		5	24	4	4	3500	223	0.936286		75% Percentile	96.33	92.4	95.97													Total	0.122	19
	5	24	4	5000	5478	254	0.953633		5	24	5	4	3400	279	0.917941		Maximum	96.36	92.67	95.98													Dunnett's multiple comparisons test	Mean Diff.	95% CI of diff.	Significant?	Summary
	5	24	5	5000	5200	252	0.951538		5	24	1	6	5200	465	0.910577																		3000 vs. 5000	0.01637	-0.1039 to 0.1366	No	ns
	5	24	1	8000	7376	585	0.920689		5	24	2	6	5200	599	0.884808		Mean	95.66	91.02	95.35													3000 vs. 8000	-0.05311	-0.1733 to 0.06712	No	ns
	5	24	2	8000	7951	511	0.935731		5	24	3	6	5200	464	0.910769		Std. Deviation	0.7481	1.363	0.7871													3000 vs. 10000	-0.09018	-0.2104 to 0.03005	No	ns
	5	24	3	8000	8547	217	0.974611		5	24	4	6	5100	518	0.898431		Std. Error of Mean	0.374	0.6813	0.3936
	5	24	4	8000	8134	317	0.961028		5	24	5	6	5200	515	0.900962																		arcsin transform	vertical
	5	24	5	8000	8000	417	0.947875		5	24	1	8	6700	565	0.915672		Lower 95% CI of mean	94.47	88.85	94.09													5oC-3h vs 5oC-24h			5oC-3h vs10oC-3h
	5	24	1	10000	10989	243	0.977887		5	24	2	8	6300	884	0.859683		Upper 95% CI of mean	96.85	93.19	96.6													Mann Whitney test			Mann Whitney test
	5	24	2	10000	10396	552	0.946903		5	24	3	8	6900	477	0.93087																		P value	< 0.0001		P value	0.3583
	5	24	3	10000	9988	309	0.969063		5	24	4	8	6700	793	0.881642		Sum	382.6	364.1	381.4													Exact or approximate P value?	Exact		Exact or approximate P value?	Exact
	5	24	4	10000	10017	433	0.956773		5	24	5	8	6800	693	0.898088																		P value summary	****		P value summary	ns
	5	24	5	10000	10700	556	0.948037		10	3	1	2	1700	78	0.954118																		Significantly different? (P < 0.05)	Yes		Significantly different? (P < 0.05)	No
	temp	time	rep	denisty	no. of males	death	recovery		10	3	2	2	1700	49	0.971176																		One- or two-tailed P value?	Two-tailed		One- or two-tailed P value?	Two-tailed
	10	3	1	3000	2945	123	0.958234		10	3	3	2	1700	69	0.959412																		Sum of ranks in column A,B	610.0 , 210.0		Sum of ranks in column A,B	444.5 , 375.5
	10	3	2	3000	2850	98	0.965614		10	3	4	2	1700	81	0.952353																		Mann-Whitney U	0		Mann-Whitney U	165.5
	10	3	3	3000	3040	134	0.955921		10	3	5	2	1700	65	0.961765
	10	3	4	3000	2850	186	0.934737		10	3	1	4	3400	121	0.964412
	10	3	5	3000	2945	71	0.975891		10	3	2	4	3400	119	0.965																		arcsin transform						arcsin transform
	10	3	1	5000	5035	189	0.962463		10	3	3	4	3400	159	0.953235																		5oC-3h, vertical						10oC-3h, vertical
	10	3	2	5000	4845	164	0.966151		10	3	4	4	3400	187	0.945																		ANOVA table	SS	DF	MS	F (DFn, DFd)	P value	ANOVA table	SS	DF	MS	F (DFn, DFd)	P value
	10	3	3	5000	4940	231	0.953239		10	3	5	4	3400	99	0.970882																		Treatment (between columns)	0.01028	3	0.003426	F (3, 16) = 4.043	P = 0.0257	Treatment (between columns)	0.01045	3	0.003483	F (3, 16) = 5.074	P = 0.0117
	10	3	4	5000	5130	289	0.943665		10	3	1	6	5100	288	0.943529																		Residual (within columns)	0.01356	16	0.0008473			Residual (within columns)	0.01098	16	0.0006865
	10	3	5	5000	5035	303	0.939821		10	3	2	6	5100	209	0.95902																		Total	0.02383	19				Total	0.02143	19
	10	3	1	8000	8170	458	0.943941		10	3	3	6	5100	267	0.947647																		Dunnett's multiple comparisons test	Mean Diff.	95% CI of diff.	Significant?	Summary		2 vs. 4	-0.0005881	-0.04355 to 0.04237	No	ns
	10	3	2	8000	8075	367	0.954551		10	3	4	6	5100	231	0.954706																		2 vs. 4	0.004458	-0.04327 to 0.05219	No	ns		2 vs. 6	0.03032	-0.01264 to 0.07328	No	ns
	10	3	3	8000	7980	339	0.957519		10	3	5	6	5100	255	0.95																		2 vs. 6	0.04528	-0.002454 to 0.09301	No	ns		2 vs. 8	0.05411	0.01115 to 0.09707	Yes	*
	10	3	4	8000	8075	301	0.962724		10	3	1	8	6800	338	0.950294																		2 vs. 8	0.04944	0.001714 to 0.09717	Yes	*
	10	3	5	8000	7885	477	0.939505		10	3	2	8	6800	389	0.942794																		arcsin transform
	10	3	1	10000	10450	669	0.935981		10	3	3	8	6800	430	0.936765																		5oC-24h, vertical
	10	3	2	10000	10545	674	0.936083		10	3	4	8	6800	409	0.939853																		ANOVA table	SS	DF	MS	F (DFn, DFd)	P value
	10	3	3	10000	10450	554	0.946986		10	3	5	8	6800	358	0.947353																		Treatment (between columns)	0.01576	3	0.005252	F (3, 16) = 3.382	P = 0.0442
	10	3	4	10000	10640	459	0.956861																										Residual (within columns)	0.02484	16	0.001553
	10	3	5	10000	10355	337	0.967455																										Total	0.0406	19
																																	Dunnett's multiple comparisons test	Mean Diff.	95% CI of diff.	Significant?	Summary
																																	2 vs. 4	0.02685	-0.03777 to 0.09146	No	ns
																																	2 vs. 6	0.063	-0.001616 to 0.1276	No	ns
																																	2 vs. 8	0.06915	0.004532 to 0.1338	Yes	*

## Sheet: Figure 5
			Control		Treatment
		Total	Death	Survival	Death	Survival												arctransform			arctransform			arctransform
	Exp1	10000	331	96.69	453	95.47	0.9669	0.9547										exp1			exp2			exp3
		10000	245	97.55	566	94.34	0.9755	0.9434										Mann Whitney test			Mann Whitney test			Mann Whitney test
		10000	408	95.92	732	92.68	0.9592	0.9268										P value	0.0714		P value	0.1429		P value	0.25
		10000			385	96.15		0.9615										Exact or approximate P value?	Exact		Exact or approximate P value?	Exact		Exact or approximate P value?	Exact
		10000			502	94.98		0.9498										P value summary	ns		P value summary	ns		P value summary	ns
	Exp2	10000	452	95.48	665	93.35	0.9548	0.9335										Significantly different? (P < 0.05)	No		Significantly different? (P < 0.05)	No		Significantly different? (P < 0.05)	No
		10000	218	97.82	443	95.57	0.9782	0.9557										One- or two-tailed P value?	Two-tailed		One- or two-tailed P value?	Two-tailed		One- or two-tailed P value?	Two-tailed
		10000	356	96.44	556	94.44	0.9644	0.9444										Sum of ranks in column A,B	20.00 , 16.00		Sum of ranks in column C,D	19.00 , 17.00		Sum of ranks in column E,F	18.00 , 18.00
		10000			454	95.46		0.9546										Mann-Whitney U	1		Mann-Whitney U	2		Mann-Whitney U	3
		10000			412	95.88		0.9588
	Exp3	10000	412	95.88	408	95.92	0.9588	0.9592
		10000	287	97.13	512	94.88	0.9713	0.9488
		10000	265	97.35	338	96.62	0.9735	0.9662
		10000			378	96.22		0.9622
		10000			599	94.01		0.9401
										Number of values	3	5	3	5	3	5
										Minimum	95.92	92.68	95.48	93.35	95.88	94.01
										25% Percentile	95.92	93.51	95.48	93.9	95.88	94.45
										Median	96.69	94.98	96.44	95.46	97.13	95.92
										75% Percentile	97.55	95.81	97.82	95.73	97.35	96.42
										Maximum	97.55	96.15	97.82	95.88	97.35	96.62
										Mean	96.72	94.72	96.58	94.94	96.79	95.53
										Std. Deviation	0.8154	1.321	1.176	1.04	0.7929	1.066
										Std. Error of Mean	0.4708	0.5908	0.6791	0.4652	0.4578	0.4769
										Lower 95% CI of mean	94.69	93.08	93.66	93.65	94.82	94.21
										Upper 95% CI of mean	98.75	96.36	99.5	96.23	98.76	96.85
										Sum	290.2	473.6	289.7	474.7	290.4	477.7
